# Supplementary material for: Are greenhouse gas fluxes lower from ley or perennial fallow than from arable organic soils? A systematic review protocol
Source: Environ Evid. 2023 Aug 25;12:17. doi: 10.1186/s13750-023-00310-5 (PMC11378765; doi:10.1186/s13750-023-00310-5)
Supplement: Supplementary file 2 — Additional file 2. Benchmark articles that should be captured by the searches. [file 13750_2023_310_MOESM2_ESM.xlsx]

## Sheet: Evaluation
Reference	Link (if available)	Web of Science (20221222)	Scopus (20230111)	CAB Abstracts (20230111)	ProQuest (20230111)	Publish or Perish (Google Scholar)
Evans, C.D., Peacock, M., Baird, A.J. et al. Overriding water table control on managed peatland greenhouse gas emissions. Nature 593, 548–552 (2021). https://doi.org/10.1038/s41586-021-03523-1	https://www.nature.com/articles/s41586-021-03523-1	No	No	No	No	Yes
Beyer, Jan Colja. ”Greenhouse gas exchange of organic soils in Northwest Germany: Effects of organic soil cultivation, agricultural land use and restoration.” Dissertation. University of Bremen, 2014. https://suche.suub.uni-bremen.de/peid=D00103939&Exemplar=1&LAN=DE.	https://suche.suub.uni-bremen.de/peid=D00103939&Exemplar=1&LAN=DE	No (Thesis, , not indexed in WoS)	No (Thesis, , not indexed in Scopus)	No (Thesis, , not indexed in CAB)	No	Yes
Regina et al. 2007. Methane fluxes on boreal arable soils	doi:10.1016/j.agee.2006.08.002	Yes	Yes	Yes	Yes	Yes
Berglund, Ö. (2011). Greenhouse gas emissions from cultivated peat soils in Sweden. Department of Soil and Environment. Uppsala, Swedish University of Agricultural Sciences. AgrD.: 61.	https://pub.epsilon.slu.se/id/document/1548	No (Thesis, , not indexed in WoS)	No (Thesis, , not indexed in Scopus)	No (Thesis, , not indexed in CAB)	No	Yes
Berglund, Ö. and K. Berglund (2014). Continuous measurements of CO2 emission from cultivated peat soil - effect of tillage intensity. European Geosciences Union General Assembly 2014, Wien, Austria.	https://meetingorganizer.copernicus.org/EGU2014/EGU2014-1865-1.pdf	No (Conference abstract, not indexed in WoS)	No (Conference abstract, not indexed in Scopus)	No (Conference abstract, not indexed in CAB)	No	Yes
Drösler, M., 2005. Trace gas exchange and climatic relevance of bog ecosystems, Southern Germany. Ph.D. Dissertation. Technischen Universität, München, Germany.	https://www.semanticscholar.org/paper/Trace-gas-exchange-and-climatic-relevance-of-bog-Dr%C3%B6sler/dc10ddd53f63bc51ba3d8b2e17104bc36cd78d53	No (Thesis, , not indexed in WoS)	No (Thesis, , not indexed in Scopus)	No (Thesis, , not indexed in CAB)	No	No
Pedersen, E.F., 1978. Tørvelagets sammensynkning og mineralisering i Store Vildmose. Compression and mineralisation of the peat layer in The Great Bog (Store Vildmose), N. Jutland, Denmark. Tidsskr. Planteavl 82, 509–520 (in Danish with English summary).	https://dcapub.au.dk/pub/planteavl_82_509.pdf	No (Report in danish, not indexed in WoS)	No (Report in danish, not indexed in Scopus)	No. Indexed in CAB, not retrieved. (compaction; mineralization; peat soils; regions; SOIL MECHANICS; soil types (chemical)	No	No
Oleszcszuk, R., Regina, K., Szajdak, L., Höper, H., Maryganova, V., 2008. Impacts of agricultural utilization of peat soils on the greenhouse gas balance. In: Strack, M. (Ed.), Peatlands and Climate Change. International Peat Society, Jyväskylä, Finland, pp. 70–97.	https://www.researchgate.net/profile/James-Waddington/publication/37792364_Restoration_of_peatlands_and_greenhouse_gas_balances/links/0fcfd507d79f198155000000/Restoration-of-peatlands-and-greenhouse-gas-balances.pdf	No (Chapter in a book, not indexed in WoS)	No (Chapter in a book, not indexed in Scopus)	No (Chapter in a book, not indexed in CAB	No	Yes
Maljanen, M., Martikainen, P. J., Walden, J., & Silvola, J. (2001). CO2 exchange in an organic field growing barley or grass in eastern Finland. Global Change Biology, 7(6), 679-692.	https://onlinelibrary.wiley.com/doi/abs/10.1111/j.1365-2486.2001.00437.x	Yes	Yes	Yes	Yes	Yes
Greenhouse gas emissions from managed peat soils: is the IPCC reporting guidance realistic?	http://pixelrauschen.de/wbmp/media/map08/map_08_02.pdf	No (The article is not indexed in WoS)	No (The article is not indexed in Scopus)	No. Indexed in CAB, not retrieved (arable soils; barley; biomass; carbon dioxide; climatic seasons; grasses; photosynthesis)	No	Yes
Regina, K., Heikkinen, J., & Maljanen, M. (2019). Greenhouse gas fluxes of agricultural soils in Finland. In Greenhouse Gas Emissions (pp. 7-22). Springer, Singapore.	https://link.springer.com/chapter/10.1007/978-981-13-3272-2_2	No (Chapter in a book, not indexed in WoS)	Yes	No (Chapter in a book, not indexed in CAB)	No
Danil V. Ilyasov, Alexander G. Molchanov, Gennady G. Suvorov, Mikhail V. Glagolev & Andrey A. Sirin (2021) Net ecosystem exchange of carbon dioxide on hayland with drained peat soil in central European Russia: mowing scenario analysis, Archives of Agronomy and Soil Science, DOI: 10.1080/03650340.2021.1982135	https://www.tandfonline.com/doi/full/10.1080/03650340.2021.1982135	Yes
Lohila, A., M. Aurela, K. Regina, ja T. Laurila. ”Soil and total ecosystem respiration in agricultural fields: effect of soil and crop type”. Plant and Soil 251, nro 2 (2003): 303–17. https://doi.org/10.1023/A:1023004205844.	https://doi.org/10.1023/A:1023004205844	Yes
Regina, K., E. Syvasalo, A. Hannukkala, ja M. Esala. ”Fluxes of N2O from farmed peat soils in Finland”. European Journal of Soil Science 55, nro 3 (2004): 591–99. https://doi.org/10.1111/j.1365-2389.2004.00622.x.	https://doi.org/10.1111/j.1365-2389.2004.00622.x	Yes
Tiemeyer, Baerbel, Elisa Albiac Borraz, Juergen Augustin, Michel Bechtold, Sascha Beetz, Colja Beyer, Matthias Droesler, ym. ”High emissions of greenhouse gases from grasslands on peat and other organic soils”. Global Change Biology 22, nro 12 (2016): 4134–49. https://doi.org/10.1111/gcb.13303.	https://doi.org/10.1111/gcb.13303	Yes
Maljanen et al. 2004. Carbon dioxide, nitrous oxide and methane dynamics in boreal organic agricultural soils with different soil characteristics.	doi:10.1016/j.soilbio.2004.05.003	Yes
Greenhouse gas emissions from farmed organic soils: A review Å. Kasimir-Klemedtsson, L. Klemedtsson, K. Berglund, P. Martikainen, J. Silvola and O. Oenema Soil Use and Management 1997 Vol. 13 Issue 4 Pages 245-250	https://bsssjournals.onlinelibrary.wiley.com/doi/epdf/10.1111/j.1475-2743.1997.tb00595.x	Yes
Norberg, L., Ö. Berglund, et al. (2016). "Nitrous oxide and methane fluxes during the growing season from cultivated peat soils, peaty marl and gyttja clay under different cropping systems." Acta Agriculturae Scandinavica, Section B — Soil & Plant Science 66(7): 602-612.	http://dx.doi.org/10.1080/09064710.2016.1205126	Yes
Norberg, L., Ö. Berglund, et al. (2016). "Seasonal CO2 emission under different cropping systems on Histosols in southern Sweden." Geoderma Regional 7(3): 338-345.	https://www.sciencedirect.com/science/article/pii/S2352009416300542	Yes
Berglund, Ö., K. Berglund, et al. (2019). "Carbon capture efficiency, yield, nutrient uptake and trafficability of different grass species on a cultivated peat soil." CATENA 173: 175-182.	http://www.sciencedirect.com/science/article/pii/S034181621830434X	Yes
Berglund, Ö. and K. Berglund (2010). "Distribution and cultivation intensity of agricultural peat and gyttja soils in Sweden and estimation of greenhouse gas emissions from cultivated peat soils." Geoderma 154(3-4): 173-180.	https://www.sciencedirect.com/science/article/pii/S0016706108003352	Yes
Berglund, Ö., T. Kätterer, et al. (2021). "Emissions of CO2, N2O and CH4 From Cultivated and Set Aside Drained Peatland in Central Sweden." Front Env Sci-Switz 9(25).	https://www.frontiersin.org/articles/10.3389/fenvs.2021.630721/full	Yes
Grønlund, A., Hauge, A., Hovde, A., Rasse, D.P., 2008. Carbon loss estimates from cultivated peat soils in Norway: a comparison of three methods. Nutr. Cycl. Agroecosyst. 81, 157–167	https://link.springer.com/article/10.1007/s10705-008-9171-5	Yes
Kandel, T.P., Lærke, P.E., Elsgaard, L., 2018. Annual emissions of CO2, CH4 and N2O from a temperate peat bog: comparison of an undrained and four drained sites under permanent grass and arable crop rotations with cereals and potato. Agric. Forest. Meteorol. 256–257, 470–481	https://www.sciencedirect.com/science/article/pii/S0168192318301047?via%3Dihub	Yes
Petersen, S.O., Hoffmann, C.C., Schäfer, C.-M., Blicher-Mathiesen, G., Elsgaard, L., Kristensen, K., Larsen, S.E., Torp, S.B., Greve, M.H., 2012. Annual emissions of CH4 and N2O, and ecosystem respiration, from eight organic soils in Western Denmark managed by agriculture. Biogeosciences 9, 403–422.	https://bg.copernicus.org/articles/9/403/2012/bg-9-403-2012.pdf	Yes
Elsgaard L, Görres, CM, Hoffman, CC, Blicher-Mathiesen, G, Schelde K, Petersen SO, 2012. Net ecosystem exchange of CO2 and carbon balance for eight temperate organic soils under agricultural management. Agriculture Ecosystems and Environment 162, 52-67.	https://www.sciencedirect.com/science/article/pii/S0167880912003258?via%3Dihub	Yes
Kandel, T. P., L. Elsgaard, et al. (2012). "Measurement and modelling of CO2 flux from a drained fen peatland cultivated with reed canary grass and spring barley." GCB Bioenergy:	https://onlinelibrary.wiley.com/doi/10.1111/gcbb.12020	Yes
Eickenscheidt, T., Heinichen, J., & Drösler, M. (2015). The greenhouse gas balance of a drained fen peatland is mainly controlled by land-use rather than soil organic carbon content. Biogeosciences, 12(17), 5161-5184.	https://bg.copernicus.org/articles/12/5161/2015/bg-12-5161-2015.pdf	Yes
Maljanen, M., Sigurdsson, B. D., Guðmundsson, J., Óskarsson, H., Huttunen, J. T., & Martikainen, P. J. (2010). Greenhouse gas balances of managed peatlands in the Nordic countries–present knowledge and gaps. Biogeosciences, 7(9), 2711-2738.	https://bg.copernicus.org/articles/7/2711/2010/bg-7-2711-2010.pdf	Yes
Kasimir‐Klemedtsson, Å., Klemedtsson, L., Berglund, K., Martikainen, P., Silvola, J., & Oenema, O. (1997). Greenhouse gas emissions from farmed organic soils: a review. Soil use and management, 13, 245-250.	https://d1wqtxts1xzle7.cloudfront.net/40018669/Greenhouse_gas_emissions_from_farmed_org20151115-19595-3785gw-libre.pdf?1447588331=&response-content-disposition=inline%3B+filename%3DGreenhouse_gas_emissions_from_farmed_org.pdf&Expires=1671117568&Signature=Y--4q3jhwkYL~0XHadrkz7L~mW6lLbJG4ixGzsv7NCKqfXeJvpf~xcpfwVFvgW3IHHmIqsIBkmrKW4hoCt9X7diCsDUOTGhqjHOceMZ6~JWCsOmTEBdk9XcY5hefPEpbyjeDwO2Di7HvrfQw…	Yes
Regina, K., Syväsalo, E., Hannukkala, A., & Esala, M. (2004). Fluxes of N2O from farmed peat soils in Finland. European Journal of Soil Science, 55(3), 591-599.	https://bsssjournals.onlinelibrary.wiley.com/doi/10.1111/j.1365-2389.2004.00622.x	Yes
Kasimir Klemedtsson, Å., Weslien, P., & Klemedtsson, L. (2009). Methane and nitrous oxide fluxes from a farmed Swedish Histosol. European Journal of Soil Science, 60(3), 321-331.	https://bsssjournals.onlinelibrary.wiley.com/doi/abs/10.1111/j.1365-2389.2009.01124.x	Yes
Karki, S., Elsgaard, L., Kandel, T. P., & Lærke, P. E. (2015). Full GHG balance of a drained fen peatland cropped to spring barley and reed canary grass using comparative assessment of CO2 fluxes. Environmental monitoring and assessment, 187(3), 1-13.	https://link.springer.com/article/10.1007/s10661-014-4259-7	Yes
Weslien, P., Rütting, T., Kasimir-Klemedtsson, Å., & Klemedtsson, L. (2012). Carrot cropping on organic soil is a hotspot for nitrous oxide emissions. Nutrient Cycling in Agroecosystems, 94(2), 249-253.	https://link.springer.com/article/10.1007/s10705-012-9538-5	Yes
