# Supplementary material for: Are greenhouse gas fluxes lower from ley or perennial fallow than from arable organic soils? A systematic review protocol
Source: Environ Evid. 2023 Aug 25;12:17. doi: 10.1186/s13750-023-00310-5 (PMC11378765; doi:10.1186/s13750-023-00310-5)
Supplement: Supplementary file 3 — Additional file 3. Critical appraisal tool. [file 13750_2023_310_MOESM3_ESM.xlsx]

## Sheet: Citation
Last updated: 24 October 2021
Please cite as: Konno K, Livoreil B, Pullin AS. 2021. Collaboration for Environmental Evidence Critical Appraisal Tool version 0.3 (prototype).
© 2021 the authors.

## Sheet: Confounding
Criterion 1: Risk of confounding biases
Category	Checklist questions	Response option	Answer
General (please answer)	1.1. Are there any confounding variables that affect the effectiveness of the intervention (= ley or fallow) on the emissions of greenhouse gas emissions?	Yes
		No
		Unclear
Conditional (answer if Y/SY to 1.1, otherwise leave blank)	1.2. Did the author(s) control for all the potential confounders?	Yes
		No
		Unclear
Conditional (answer if N/SN/Unclear to 1.2, otherwise leave blank)	1.3. Is there any justifiable reason for not controlling for all the potential confounders (so that omission of some of the potential confounders is unlikely to influence the assessment of the effectiveness or impact)?	Yes
		No
		Unclear
Conditional (answer if Y/SY to 1.2 or 1.3, otherwise leave blank)	1.4. Were the potential confounders, that were controlled for, (and/or the instrumental variable used if applicable) likely to be measured accurately and precisely enough?	Yes
		No
		Unclear
Conditional (answer if you have answered 1.4, otherwise leave blank)	1.5. Did the author(s) analyse the effect appropriately by taking into account the potential confounders, as well as the issue of accuracy and precision of the measurements of the potential confounders (and the instrumental variable if applicable)?	Yes
		No
		Unclear
Optional (It is suggested that detailed rationale or empirical evidence be provided when predicting magnitude and direction of bias. Assessors may skip this optional checklist question if they feel unfeasible)	1.6. What are the predicted magnitude and the direction of bias due to confounding?	Intervention or exposure intolerably favoured
		Intervention or exposure tolerably favoured
		Comparator intolerably favoured
		Comparator tolerably favoured
		Intolerably towards no effect
		Tolerably towards no effect
		Intolerably away from no effect
		Tolerably away from no effect
		Unpredictable
		Skip
Judgement about risk of bias for the criterion
Please finalise your judgement about risk of bias for this criterion usign the algorithm.		Low risk of bias
		Medium risk of bias
		High risk of bias
		Unclear risk of bias
Reason for deviationo from the suggested judgement about risk of bias
Reason for deviation: NA

## Sheet: Selection
Criterion 2: Risk of post-intervention/exposure selection biases
Category	Checklist questions	Response option	Answer
General (please answer whichever suitable)	2.1. Was the selection of sampling areas after intervention random or systematic (and exchangeability could be assumed based on the selection approach)?	Yes
		No
		Unclear
Conditional (answer if Y/SY to 2.1, otherwise leave blank)	2.2. Was data from some sampling areas excluded or lost?	Yes
		No
		Unclear
General (please answer whichever suitable)	2.3. Were the areas included in the study comparable between groups (of land use) and so they allowed a valid comparison to be made?	Yes
		No
		Unclear
Conditional (answer if N/SN to 2.3a or Y/SY/N/SN to 2.3b, otherwise leave blank)	2.4. Were the differences between groups likely to be explained by the intervention or a variable influenced by the intervention?	Yes
		No
		Unclear
Conditional (answer if Y/SY/N/SN to 2.4, otherwise leave blank)	2.5. Did the authors adjust for the potential post-intervention/exposure selection bias in an appropriate way?	Yes
		No
Optional (It is suggested that detailed rationale or empirical evidence be provided when predicting magnitude and direction of bias. Assessors may skip this optional checklist question if they feel unfeasible)	2.7. What are the predicted magnitude and the direction of bias arising from systematic differences in the selection areas into the study?	Intervention or exposure intolerably favoured
		Intervention or exposure tolerably favoured
		Comparator intolerably favoured
		Comparator tolerably favoured
		Intolerably towards no effect
		Tolerably towards no effect
		Intolerably away from no effect
		Tolerably away from no effect
		Unpredictable
		Skip
Judgement about risk of bias for the criterion
Please finalise your judgement about risk of bias for this criterion usign the algorithm.		Low risk of bias
		Medium risk of bias
		High risk of bias
		Unclear risk of bias
Reason for deviation from the suggested judgement about risk of bias
Reason for deviation: NA

## Sheet: Performance
Criterion 4: Risk of performance biases (experimental studies only)
Category	Checklist questions	Response option	Answer
General (please answer)	3.1. Were there any alterations of interventions or control treatments?	Yes
		No
		Unclear
Conditional (answer if Y/SY/Unclear to 3.1, otherwise leave blank)	3.2. Can those alterations affect the impact of the interventions?	Yes
		No
		Unclear
General (please answer’)	3.3. Was the intervention consistent across all sampling areas?	Yes
		No
		Unclear
Conditional (answer if N/SN to 3.3a or Y/SY/N/SN to 3.3b, otherwise leave blank)	3.4. Was the uneven intervention considered in analyses?	Yes
		No
Optional (It is suggested that detailed rationale or empirical evidence be provided when predicting magnitude and direction of bias. Assessors may skip this optional checklist question if they feel unfeasible. Select ‘not applicable’ if no experimental treatments are applied)	4.6. What are the predicted magnitude and the direction of bias due to altered treatment procedure of interest?	Intervention or exposure intolerably favoured
		Intervention or exposure tolerably favoured
		Comparator intolerably favoured
		Comparator tolerably favoured
		Intolerably towards no effect
		Tolerably towards no effect
		Intolerably away from no effect
		Tolerably away from no effect
		Unpredictable
		Not applicable
		Skip
Judgement about risk of bias for the criterion
Please finalise your judgement about risk of bias for this criterion usign the algorithm.		Low risk of bias
		Medium risk of bias
		High risk of bias
		Unclear risk of bias
Reason for deviationo from the suggested judgement about risk of bias
Reason for deviation: NA

## Sheet: Detection
Criterion 5: Risk of detection biases
Category	Checklist questions	Response option	Answer
General (please answer)	4.1. Can the awareness of the study question and design bias the measurement of the response variable (= GHG emissions) (un-)intentionally?	Yes
		No
		Unclear
Conditional (answer if N/SN to 4.1)	4.2. Was the response variable (= GHG emissions) measured appropriately to assess the impact of land use?	Yes
		No
		Unclear
General (please answer)	4.3. Were the methods for measuring GHG emissions the same across groups?	Yes
		No
		Unclear
Conditional (answer if N/SN to 4.3)	4.4. Were the potential differences in measured outcomes between groups investigated and adjusted if necessary?	Yes
		No
Optional (It is suggested that detailed rationale or empirical evidence be provided when predicting magnitude and direction of bias. Assessors may skip this optional checklist question if they feel unfeasible)	5.5. What are the predicted magnitude and the direction of bias arising from systematic differences in measurement of outcomes?	Intervention or exposure intolerably favoured
		Intervention or exposure tolerably favoured
		Comparator intolerably favoured
		Comparator tolerably favoured
		Intolerably towards no effect
		Tolerably towards no effect
		Intolerably away from no effect
		Tolerably away from no effect
		Unpredictable
		Skip
Judgement about risk of bias for the criterion
Please finalise your judgement about risk of bias for this criterion usign the algorithm.		Low risk of bias
		Medium risk of bias
		High risk of bias
		Unclear risk of bias
Reason for deviationo from the suggested judgement about risk of bias
Reason for deviation: NA

## Sheet: Outcome assessment
Criterion 7: Risk of outcome assessment biases
Category	Checklist questions	Response option	Answer
General (please answer)	5.0. Were inferential statistics used on the data being extracted	Yes
		No
General (please answer)	5.X. Was the data analyst aware of the intervention (= land use) received by the study areas?	Yes
		No
		Unclear (Yes)
General (please answer)	5.1. Is it likely that there are errors in the applied descriptive statistical analyses?	Yes
		No
		Unclear
Conditional (answer if inferential statistics are applied, otherwise leave blank)	5.2. Is it likely that there are errors in the applied inferential statistics (including null hypothesis testing, estimation, coding)?	Yes
		No
		Unclear
Conditional (answer if inferential statistics are applied and N/SN to 5.2a, otherwise leave blank)	5.3. Were statistical methods appropriate?	Yes
		No
Optional (It is suggested that detailed rationale or empirical evidence be provided when predicting magnitude and direction of bias. Assessors may skip this optional checklist question if they feel unfeasible)	7.5. What are the predicted magnitude and the direction of bias due to error in applied statistical methods?	Intervention or exposure intolerably favoured
		Intervention or exposure tolerably favoured
		Comparator intolerably favoured
		Comparator tolerably favoured
		Intolerably towards no effect
		Tolerably towards no effect
		Intolerably away from no effect
		Tolerably away from no effect
		Unpredictable
		Skip
Judgement about risk of bias for the criterion
Please finalise your judgement about risk of bias for this criterion usign the algorithm.		Low risk of bias
		Medium risk of bias
		High risk of bias
		Unclear risk of bias
Reason for deviationo from the suggested judgement about risk of bias
Reason for deviation: NA

## Sheet: Overall
	Criterion	Risk_of_bias	Overall_judgement	Reason_for_deviation	Revised_overall_judgement	Risk_of_bias_level	Explanation
	Confounding	0		Reason for deviation: NA		Overall low risk of bias	a study is considered to have low risk of bias for all risk-of-bias criteria for the findings
	Selection	0				Overall medium risk of bias	a study is considered to have medium risk of bias in at least one risk-of-bias criterion, but not to have high or unclear risk of bias for any risk-of-bias-criteria for the findings
	Performance	0				Overall high risk of bias	a study is considered to have high risk of bias in at least one risk-of-bias criterion for the findings
	Detection	0				Overall unclear risk of bias	a study is considered to have unclear risk of bias when the reported information is insufficient to assess the risk of bias for at least one criterion, and the risk is judged to be lower than "high" for all other criteria
	Outcome assessment	0
	Criterion6
	Criterion7
	Overall

## Sheet: All decisions
Criterion 1: Risk of confounding biases	Decision
1.1. Are there any confounding variables that affect the effectiveness of the intervention (= ley or fallow) on the emissions of greenhouse gas emissions?	0
1.2. Did the author(s) control for all the potential confounders?	0
1.3. Is there any justifiable reason for not controlling for all the potential confounders (so that omission of some of the potential confounders is unlikely to influence the assessment of the effectiveness or impact)?	0
1.4. Were the potential confounders, that were controlled for, (and/or the instrumental variable used if applicable) likely to be measured accurately and precisely enough?	0
1.5. Did the author(s) analyse the effect appropriately by taking into account the potential confounders, as well as the issue of accuracy and precision of the measurements of the potential confounders (and the instrumental variable if applicable)?	0
Criterion 2: Risk of post-intervention/exposure selection biases
2.1. Was the selection of sampling areas after intervention random or systematic (and exchangeability could be assumed based on the selection approach)?	0
2.2. Was data from some sampling areas excluded or lost?	0
2.3. Were the areas included in the study comparable between groups (of land use) and so they allowed a valid comparison to be made?	0
2.4. Were the differences between groups likely to be explained by the intervention or a variable influenced by the intervention?	0
2.5. Did the authors adjust for the potential post-intervention/exposure selection bias in an appropriate way?	0
Criterion 4: Risk of performance biases (experimental studies only)
3.1. Were there any alterations of interventions or control treatments?	0
3.2. Can those alterations affect the impact of the interventions?	0
3.3. Was the intervention consistent across all sampling areas?	0
3.4. Was the uneven intervention considered in analyses?	0
Criterion 5: Risk of detection biases
4.1. Can the awareness of the study question and design bias the measurement of the response variable (= GHG emissions) (un-)intentionally?	0
4.2. Was the response variable (= GHG emissions) measured appropriately to assess the impact of land use?	0
4.3. Were the methods for measuring GHG emissions the same across groups?	0
4.4. Were the potential differences in measured outcomes between groups investigated and adjusted if necessary?	0
Criterion 7: Risk of outcome assessment biases
5.0. Were inferential statistics used on the data being extracted	0
5.X. Was the data analyst aware of the intervention (= land use) received by the study areas?	0
5.1. Is it likely that there are errors in the applied descriptive statistical analyses?	0
5.2. Is it likely that there are errors in the applied inferential statistics (including null hypothesis testing, estimation, coding)?	0
5.3. Were statistical methods appropriate?	0
