# Supplementary material for: Are greenhouse gas fluxes lower from ley or perennial fallow than from arable organic soils? A systematic review protocol
Source: Environ Evid. 2023 Aug 25;12:17. doi: 10.1186/s13750-023-00310-5 (PMC11378765; doi:10.1186/s13750-023-00310-5)
Supplement: Supplementary file 5 — Additional file 5. Metadata extraction sheet. [file 13750_2023_310_MOESM5_ESM.xlsx]

## Sheet: Drop-down values
Bibliographics	Article ID
	Short title
	Title
	Link
Study	Study
Research question	Soil (Population)
	Origin (Bog or fen etc.)*	bog	fen	lake sediment	unclear
	Time since drainage (y)	<10	10-25	26-50	51-100	>100	unclear
	Intervention (I)
	Soil organic carbon (%)
	Soil organic matter (%)
	Soil moisture
	Soil pH
	Bulk density (g/cm-3)
	Degree of decomposition (von Post scale)*	H1	H2	H3	H4	H5	H6	H7	H8	H9	H10	unclear
	Peat depth (m)
	Drainage depth/Water table (m)
	Fertiliser type*	mineral	organic	mineral+organic	none	unclear
	Mineral fertiliser nutrients (N, P, K if reported)*	N	P	K	NP	NPK	NK	PK	no mineral fertiliser	unclear
	Amount of mineral N (kg/ha/year)
	Soil amendment
	amount
	unit
	Crop residue*	yes, cut	yes, uncut	yes, cover crop	no	unclear
	Comparator (C)	cereals	root vegetables	legumes	cereals/root vegetables	cereals/legumes	cereals/grass	cereals/root vegetables/grass	cereals/legumes/grass	unclear arable
	Same as Intervention (I)	yes	no
	Soil organic carbon (%)
	Soil organic matter (%)
	Soil moisture
	Soil pH
	Bulk density (g/cm-3)
	Degree of decomposition (von Post scale)*	H1	H2	H3	H4	H5	H6	H7	H8	H9	H10	unclear
	Peat depth (m)
	Drainage depth/Water table (m)
	Fertiliser type*	mineral	organic	mineral+organic	none	unclear
	Mineral fertiliser nutrients (N, P, K if reported)*	N	P	K	NP	NPK	NK	PK	no mineral fertiliser	unclear
	Amount of mineral N (kg/ha/year)
	Crop residue*	yes	no	unclear
	Tillage
	Tillage intensity*	high	intermediate	conservation tillage	no tillage	unclear
	Soil amendment
	amount
	unit
	crop rotation
	Studied GHGs (O)	CO2	N2O	CH4	CO2,N2O,CH4	CO2,N2O	CO2,CH4	N2O,CH4
	Response variable	annual flux, seasonal flux	annual flux, winter flux	annual flux, NEE, GWP	respiration, annual gasflux, GWP	annual gasflux, ecosystem respiration
Study info	Experimental design*	BA	CI	BACI	unclear
	Number of spatial replicates
	Number of sampling points per replicate
	Type of replicate*	true	pseudo	temporal	no replicate
	Start of intervention
	Start of measurements
	End of measurements
	Years of measurements
Measurements	Measurement technique*	dark chambers	light chambers	light+dark chambers	Eddy covariance towers	concentration gradient	unclear
	Chamber position	static	dynamic	only removed during field operations	unclear
	Chamber size/footprint (m2)
	Study length each year (weeks, average)
	Sampling frequency
	Season*	spring	summer	autumn	winter	spring, summer	spring, summer, autumn	all year	unclear
	State of vegetation on sampling spot*	vegetation on-site	between plants	cut vegetation	unclear
	CO2 Measurement method	Ecosystem respiration	Soil respiration	Carbon balance	unclear
	Comment on sampling strategy
Geographics	Country / State
	Location
	Latitude
	Longitude
	Climate zone*	Cfa	Cfb	Cfc	Dfa	Dfb	Dfc	Dfd	unclear
Data	Data location
	Additional notes

## Sheet: Metadata
Bibliographics	Article ID_study #
	Short title
	Title
	Link
Study	Study
Research question	Soil (Population)
	Origin (Bog or fen etc.)*
	Time since drainage (years)*
	Intervention (I)
	Soil organic carbon (%)
	Soil organic matter (%)
	Soil moisture
	Soil pH
	Bulk density (g/cm-3)
	Degree of decomposition (von Post scale)*
	Peat depth (m)
	Drainage/ water table depth (m)
	Fertiliser type*
	Mineral fertiliser nutrients (N, P, K if reported)*
	Amount of mineral N (kg/ha/year)
	Soil amendment
	amount (average per year)
	unit
	Crop residue*
	Comparator (C)*
	Same data as Intervention (I)*
	Soil organic carbon (%)
	Soil organic matter (%)
	Soil moisture
	Soil pH
	Bulk density (g/cm-3)
	Degree of decomposition (von Post scale)*
	Peat depth (m)
	Drainage/ water table depth (m)
	Fertiliser type*
	Mineral fertiliser nutrients (N, P, K if reported)*
	Amount of mineral N (kg/ha/year)
	Crop residue*
	Tillage
	Tillage intensity*
	Soil amendment
	amount (average per year)
	unit
	crop rotation
	Studied GHGs (Outcome)*
	Response variable*
Study info	Experimental design*
	Number of spatial replicates
	Number of sampling points per replicate
	Type of replicate*
	Start of intervention
	Start of measurements
	End of measurements
	Years of measurements
Measurements	Measurement technique*
	Chamber position*
	Chamber size/footprint (m2)
	Study length each year (weeks, average)
	Measurement frequency
	Season*
	State of vegetation on sampling spot*
	CO2 Measurement method*
	Comment on sampling strategy
Geographics	Country / State
	Location
	Latitude
	Longitude
	Climate zone*
Data (study results)	Data location
	Additional notes
	* Multiple-choice question (see drop-down values)
